# Supplementary material for: Gene editing of the E3 ligase PIRE1 fine-tunes reactive oxygen species production for enhanced bacterial disease resistance in tomato
Source: Plant Cell. 2025 May 30;37(5):koaf049. doi: 10.1093/plcell/koaf049 (PMC12124405; doi:10.1093/plcell/koaf049)
Supplement: koaf049_Supplementary_Data [file koaf049_supplementary_data.zip]

Archive with 9 entries (9 files):
- Supplementary dataset S4.newick
- Supplementary dataset S5.fasta
- Supplementary dataset S6.newick
- Supplementary dataset S7.fasta
- Supplementary dataset S8.newick
- Supplementary dataset 1.xlsx
- Supplementary dataset 2.xlsx
- Supplementary materials.pdf
- Supplementary dataset S3.fasta
