# Supplementary material for: Gene editing of the E3 ligase PIRE1 fine-tunes reactive oxygen species production for enhanced bacterial disease resistance in tomato
Source: Plant Cell. 2025 May 30;37(5):koaf049. doi: 10.1093/plcell/koaf049 (PMC12124405; doi:10.1093/plcell/koaf049)
Supplement: koaf049_Supplementary_Data [file koaf049_supplementary_data.zip › Supplementary dataset S4.newick]

('GBG90191.1':0.0263070585,'KAF5826903.1':0.9316636494,(('KAH8960515.1':0.0348457591,'KAH8933230.1':0.0275735899):0.1570395809,((('NP_001353393.1':0.0685293909,'XP_004241517.1':0.000002):0.1056632863,('EAZ23574.1':0.000002,'XP_015627277.1':0.000002):0.0680985799):0.0469748704,(('XP_057812840.1':0.0968632511,'ABR18303.1':0.1008698294):0.0699696966,('NP_001332200.1':0.000002,'NP_001030828.1':0.000002):0.1970549457):0.0387420716):0.2516355423):0.156983547);
