# Supplementary material for: Gene editing of the E3 ligase PIRE1 fine-tunes reactive oxygen species production for enhanced bacterial disease resistance in tomato
Source: Plant Cell. 2025 May 30;37(5):koaf049. doi: 10.1093/plcell/koaf049 (PMC12124405; doi:10.1093/plcell/koaf049)
Supplement: koaf049_Supplementary_Data [file koaf049_supplementary_data.zip › Supplementary dataset S5.fasta]

>NP_001030828.1
CPICYEDLDLTDSNFLPCPCGFRLCLFCHKTI-CDGDGRCPGCRKPY
>NP_001332200.1
CPICYEDLDLTDSNFLPCPCGFRLCLFCHKTI-CDGDGRCPGCRKPY
>VDD56705.1
CPICYEDLDLTDSNFLPCPCGFRLCLFCHKTI-CDGDGRCPGCRKPY
>XP_010546015.1
CPICYEDLDLTDSNFLPCPCGFRLCLFCHKTI-CDGDGRCPGCRKPY
>XP_010519553.1
CPICYEDLDLTDSNFLPCPCGFRLCLFCHKTI-CDGDGRCPGCRKPY
>XP_010550667.1
CPICYEDLDLTDSNFLPCPCGFRLCLFCHKTI-CDGDGRCPGCRKPY
>VDC95611.1
CPICYEDLDLTDSSFLPCPCGFRLCLFCHKTI-CDGDGRCPGCRKPY
>XP_020270922.1
CPICYEDLDLTDSSFLPCSCGFHLCLFCHKRI-LEADGRCPGCRKQY
>XP_020265496.1
CPICYEDLDLTDSSFLPCSCGFRLCLFCHKRI-LEADARCPGCRKQY
>THU60851.1
CPICYEDLDLTDSSFLPCSCGFRLCLFCHKRI-LEADGRCPGCRKQY
>XP_034705764.1
CPICCEDLDLTDSSFLPCTCGFRLCLFCHKRI-LEADGRCPGCRKQY
>XP_002281744.1
CPICCEDLDLTDSSFLPCTCGFRLCLFCHKRI-LEADGRCPGCRKQY
>PHU15437.1
CPICCEDLDFTDTSFLPCPCGFRLCLFCHKRI-LEDDGRCPGCRKQY
>XP_004241517.1
CPICCEDLDFTDTSFLPCPCGFRLCLFCHKKI-LEEDGRCPACRKQY
>PHT98507.1
CPICCEDLDYTDTSFLPCSCGFRLCLFCHKRI-LEEDGRCPGCRKQY
>NP_001353393.1
CPICCEDLDYTDTSFLPCSCGFRLCLFCHKKI-LEEDGRCPGCRKQY
>XP_028784051.1
CPICCEDLDLTDSSFLPCPCGFRLCLFCHKRI-LEEDGRCPGCRKTY
>XP_028796023.1
CPICCEDLDLTDSSFLPCPCGFRLCLFCHKRI-LEEDGRCPGCRKTY
>THU62312.1
CPICYEDLDPTDSSFLPCNCGFRLCLFCHKRI-LEVDGRCPGCRKHY
>THU71679.1
CPICCEDLDPTDSSFLPCNCGFRLCLFCHKRI-LEADGRCPGCRKHY
>XP_050871077.1
CPICCEDLDLTDTSFLPCNCGFRLCLFCHKRI-LEQDARCPGCRKQY
>KAI5416895.1
CPICCEDLDLTDTSFLPCNCGFRLCLFCHKRI-LEQDARCPGCRKQY
>CAA2621731.1
CPICYEELDPTDSSFLPCCCGFRLCLFCHKRI-LEADGRCPGCRKQY
>CAA7397781.1
CPICYEELDPTDSSFLPCCCGFRLCLFCHKRI-LEADGRCPGCRKQY
>XP_008367536.2
CPICYEDLDFTDTSFLPCLCGFRLCLFCHNRI-MEEDGRCPGCRKPY
>RXH77565.1
CPICYEDLDFTDTSFLPCLCGFRLCLFCHNRI-MEEDGRCPGCRKPY
>XP_008374487.2
CPICYEDLDFTDTSFLPCLCGFRLCLFCHNRI-VEEDGRCPGCRKPY
>XP_034673444.1
CPICYEDLDFTDSSFLPCSCGFRLCLFCHKRI-LEEDGRCPGCRKPY
>KAI6675307.1
CPICFEDLDKTDSSFLPCLCGFRLCLFCHKRI-LEEDGRCPGCRKPY
>KAI6682938.1
CPICYEDLDLTDSSFMPCFCGFRLCLFCHKRI-LEEDSRCPGCRRPY
>XP_044484660.1
CPICCEELDLTDSNFLPCLCGFRLCLFCHKRI-LEEDGRCPGCRKPY
>XP_044481417.1
CPICCEELDLTDSNFLPCLCGFRLCLFCHKRI-LEEDGRCPGCRKPY
>XP_044477538.1
CPICCEELDFTDSNFLPCLCGFRLCLFCHKRI-LEEDGRCPGCRKPY
>XP_015627277.1
CPICYEDLDPTDSSFLPCPCGFHLCLFCHKRI-LEADGRCPACRKQY
>EAZ23574.1
CPICYEDLDPTDSSFLPCPCGFHLCLFCHKRI-LEADGRCPACRKQY
>XP_037485905.1
CPICYEDLDPTDSSFLPCPCGFHLCLFCHKRI-LEADARCPGCRKLY
>XP_037478103.1
CPICYEDLDPTDSSFLPCPCGFHLCLFCHKRI-LEADARCPGCRKLY
>XP_038725331.1
CPICYEDLDPTDSSFLPCLCGFMLCLFCHKRI-LEGDGRCPGCRKPY
>XP_038679005.1
CPICCEALDLTDSSFFPCVCGFMLCLFCHKKI-LEGDGRCPGCRKPY
>KAF5826903.1
CPLCCEDMDMTDLSFLPCPCGYRVCLFCLQQIKLHCRNQCPGCRREY
