# Supplementary material for: Gene editing of the E3 ligase PIRE1 fine-tunes reactive oxygen species production for enhanced bacterial disease resistance in tomato
Source: Plant Cell. 2025 May 30;37(5):koaf049. doi: 10.1093/plcell/koaf049 (PMC12124405; doi:10.1093/plcell/koaf049)
Supplement: koaf049_Supplementary_Data [file koaf049_supplementary_data.zip › Supplementary dataset S6.newick]

(NP_001030828.1:0.0000000000,((((NP_001332200.1:0.0000010000,(VDC95611.1:0.0000010000,((((((((((XP_020270922.1:0.0000025254,((XP_015627277.1:0.0000010000,EAZ23574.1:0.0000010000)96:0.0342905898,(XP_037485905.1:0.0000010000,XP_037478103.1:0.0000010000)98:0.0709322635)91:0.0687916917)64:0.0326879383,((XP_034705764.1:0.0000010000,KAF5826903.1:1.3289157235)9:0.0000029733,XP_002281744.1:0.0000010000)40:0.0669670279)22:0.0000010000,XP_020265496.1:0.0325009513)2:0.0000020152,(THU60851.1:0.0000010000,((THU62312.1:0.0297988709,THU71679.1:0.0326625245)87:0.0673052004,(CAA2621731.1:0.0000010000,CAA7397781.1:0.0000010000)99:0.0696054721)59:0.0357875464)6:0.0000021765)56:0.0735081377,(((PHU15437.1:0.0333043806,XP_004241517.1:0.0761844599)62:0.0374728608,(PHT98507.1:0.0000010000,NP_001353393.1:0.0347961664)80:0.0343998963)45:0.0000023236,(XP_050871077.1:0.0000010000,KAI5416895.1:0.0000010000)100:0.1420130184)75:0.0730087974)61:0.0365783634,XP_034673444.1:0.0000022682)36:0.0391225707,((XP_008367536.2:0.0000010000,RXH77565.1:0.0000010000)68:0.0000010000,XP_008374487.2:0.0350008633)99:0.1156617482)35:0.0373980379,KAI6675307.1:0.0955774481)15:0.0000020058,(((XP_028784051.1:0.0000010000,XP_028796023.1:0.0000010000)94:0.0788407407,((XP_044484660.1:0.0000010000,XP_044481417.1:0.0000010000)77:0.0000010000,XP_044477538.1:0.0367751362)96:0.0769884113)28:0.0369876829,KAI6682938.1:0.1553582039)6:0.0000021495)65:0.0371109987,(XP_038725331.1:0.0332119697,XP_038679005.1:0.2023569012)91:0.0448227339)99:0.1716290954)97:0.0345837469):0.0000010000,XP_010550667.1:0.0000000000):0.0000000000,XP_010519553.1:0.0000000000):0.0000000000,XP_010546015.1:0.0000000000):0.0000000000,VDD56705.1:0.0000000000);
