# Supplementary material for: Gene editing of the E3 ligase PIRE1 fine-tunes reactive oxygen species production for enhanced bacterial disease resistance in tomato
Source: Plant Cell. 2025 May 30;37(5):koaf049. doi: 10.1093/plcell/koaf049 (PMC12124405; doi:10.1093/plcell/koaf049)
Supplement: koaf049_Supplementary_Data [file koaf049_supplementary_data.zip › Supplementary dataset S7.fasta]

>SlPIRE2
MVSDSIVNVAIPVASSNSRDFGKKKRANRTAKLKQSKRDARREQWLSQGKNKVSKQELNGGG-GVCEQGMQVTNEKGQLMKKFAIKPRGEAE--ESGGYMNTYSDFDSPSNSPTSHTSSVLEGNYSGTNFTGGSGSSSSSSSGGFSSSGGCCSVSMSEEDNEGD--DDCLDDWEAVADALAATDKEQEQHNSSLDSAPQVHMSFQQEVS-----DGKVPALDTSQQNPKGRGTIPVFPVSFQAWRPDDEFRPQSLPNLSKQYTFPMNSGRHCRGGSVWGCKSAA-IPTSCPICCEDLDFTDTSFLPCPCGFRLCLFCHKKILEEDGRCPACRKQYKHDTVGGETTKDAGGLMFKVARSCSMISRS------------------------------------------------
>NbPIRE-3_(P2-1)_Niben101Scf02237g01001.1 A new protein sequence entered manually
MGSDSIANASIPMLSSNPKDFAKKKKANRSAKLKQCKLDARREQWLSQVKNKGSNEELNGGGGGAPVQGMHVANERGRLMEKLVIKPRGKE---ESGGCTNKYSDFDSSSNSPTSDTSSLLEGNDSGTNFTGGSSSSSSS--SSSSSSGGCCSGSMGEEDNEGD--DGCLDDWEAVADALAATDEKQEQLSSSLDSAPERDENVVHLSSPED-PDRHESGLD---IS-KQKSREPRSPVSFRAWRPDDAFRPQSLPNLSKQFTFHMNLGGHYRGGSVWGCKSLS-IPTSCPICCEDLDFTDTSFLPCPCGFRLCLFCHKRILEEDGRCPGCRKQYKHDPLEVETYEDAGSLTFRPSRSCSMISRS------------------------------------------------
>NbPIRE-4_(P2-2)_Niben101Scf06720g01006.1 A new protein sequence entered manually
MGSDSIANASIPMHSSNPKDFAKKKRANRSAKLKQCKLDARREQWLSQVKNKGSNEELNGG-VGAPVQGMHVANERGRLMEKLVIKPRGEEEEEENGGCTNNYSDFDSSSNSPTSDTSSLLEGNDSGTNFTGGSSI---------SSSGGCCSGSMSEEDNEGD--DGCLDDWEAVA--LAATNEKQEQLSSSLDSAPERDDNVVHVSSPED-PDRHKSGLD---ISSKQKSREPRSPVSFRAWRPYDTFRPQSLPNLSKQYTFPMNLGRRYRGASVWGCKSLS-IPTSCPICCEDLDFTDTSFLPCPCGFRLCLFCHKRILEEDGRCPGCRKQYKHDPLEVETTEDAGSLTFRPSRSCSMISRS------------------------------------------------
>NbPIRE-5_(P1-3)_Niben101Scf00425g01001.1 A new protein sequence entered manually
MVSDSIPNASIPIASSNPKDFSKKKRANRSAKLKQCKLDARREQWLSQVKNKGSKDEMNVG-G-NQALATNVANERGRLIEKLEIKPRGEEDNEVNIDSSNHYSDSDSNSNSPISHTSSIMEGNDSAANFVGSSSSSI----ISCSGSGGCCSGSLSEEDEQGDNDDDCLDDWEAVADALAATDQKLEQHHPGLDSPRQKDENVH-LSSRTNVSN-GVTGIDATKQKSEHRGLASRPPISCKAWRPDDAFRPQILPNLSKQYSFPMNSERHCRGGSVWGCKRLS-VPTSCPICCEDLDLTDTSFHPCTCGFILCLFCHKRILEEDGRCPGCRKQYNHGPVESEATVDGGCIKFRFARSCSMISRYDYCDDADDTLRMNLFNLRLKSHHIMEFGRDAVNSPCIVFFSLALQKTC
>SlPIRE_1
MVSDSIPNVSIPIASSNPKDFAKKKRVNRLAKLKQCKLDARREQWLSQVKNKVLKEEQNTG-G-THGSAKNVANERERLIKKLQIKPIGEEDNEG---SLNHYSDF----DSPTSHTSSVLGGNDSGTNFTGSSRGSS-----SSSSSGGCCSGSVSEEDEE--VEDDCLDDWEAVADALAAIDEKQEQQNPSLDSHFERNENMTHMSSRQEVSERQGSGIDRSKQECNARGLTPRPPLSCRAWRPDDTFRPSGLPNLSKQHSFPMNSERRCRRDSVWGCKTLA-TPTLCPICCEDLDYTDTSFLPCSCGFRLCLFCHKKILEEDGRCPGCRKQYNQEAVEREATIDGGRLTIRLARSCSMISRS------------------------------------------------
>NbPIRE-1_(P1-1)_Niben101Scf04654g02005.1 A new protein sequence entered manually
MASDSILNGSIPIVSSNPKDFAKKKRANRSAKLKQCKLDARREQWLSQVKNKGLKEEPNAGGG-THSPAKNVESERRRLIEKLQINPRGEEDNEG---SSNHYSDS----DSPTSHTSSVLGGNDSGTNFTGSSSSSS----SCTSSSGRCCSGSMSEED------DDCLDDWEAVADALAATDHKQEQHNPSLNSHCERDENVAHMSSRQETSNRQ-------VSESNDRGLAPRPPLSCQAWRPDDTFRPPSLPTLSKQYSFPMNSERHCRGGSVWGCKSLSSVPMSCPICCEDLDFTDTSFLPCSCGFRLCLFCHKRILEEDGRCPGCRKQYVQDPVEREATIDGGSLTVRLTRSCSTISRS------------------------------------------------
>NbPIRE-2_(P1-2)_Niben101Scf07162g01018.1 A new protein sequence entered manually
MGSDSVLSGSIPIVSSNPKDFAKKKRANRSAKLKQSKLDVRREQWLSQVKNKGLKEEPNAG-G-THSPAKNVESERSQLIEKLQIKPRGEEDNGG---SSNHYSDS----DSPTSHTSSVLGGNDSGTNFTGSSSSSC-----TSSSSGGCFSGSMSEED------DDCLDDWEAVADALAAIDHKQEQHNPSLDSHCDRDENVTHMSSRQETSNWK-------VSESNDRGLAPRPPLSCQAWRPDDTFRPPSLPTLSKQYSFPMNSERHCRGGSVWGCKSLSSIPTSCPICCEDLDFTDTSFLPCSCGFRLCLFCHKRILEEDGRCPGCRKQYVQDPVEREATIDGGSLTVRLTRSCSMISRDKLRDSLVYLAEIRSWKK----QSLV-----------------------
