# Supplementary material for: Gene editing of the E3 ligase PIRE1 fine-tunes reactive oxygen species production for enhanced bacterial disease resistance in tomato
Source: Plant Cell. 2025 May 30;37(5):koaf049. doi: 10.1093/plcell/koaf049 (PMC12124405; doi:10.1093/plcell/koaf049)
Supplement: koaf049_Supplementary_Data [file koaf049_supplementary_data.zip › Supplementary dataset S8.newick]

('NbPIRE-5 (P1-3) Niben101Scf00425g01001.1':0.08733640807723886,(('SlPIRE 1':0.11495427994121013,('NbPIRE-1 (P1-1) Niben101Scf04654g02005.1':0.022724384590909807,'NbPIRE-2 (P1-2) Niben101Scf07162g01018.1':0.05068243832744068):0.0606144981699204):0.039941798445650906,(('NbPIRE-3 (P2-1) Niben101Scf02237g01001.1':0.030071692914770187,'NbPIRE-4 (P2-2) Niben101Scf06720g01006.1':0.03054611006340824):0.09517533359843078,SlPIRE2:0.18836491766766894):0.07789760715751393):0.08733640807723886);
