# Supplementary material for: Gene editing of the E3 ligase PIRE1 fine-tunes reactive oxygen species production for enhanced bacterial disease resistance in tomato
Source: Plant Cell. 2025 May 30;37(5):koaf049. doi: 10.1093/plcell/koaf049 (PMC12124405; doi:10.1093/plcell/koaf049)
Supplement: koaf049_Supplementary_Data [file koaf049_supplementary_data.zip › Supplementary dataset 2.xlsx]

## Sheet: Figure 2
Figure 2E. Phosphomutant abundance relative to WT
Number of families	1
Number of comparisons per family	3
Alpha	0.05
Dunn's multiple comparisons test	Mean rank diff.	Significant?	Summary	Adjusted P Value
WT vs. T856D	13	Yes	***	0.0005	A-B
WT vs. T856A	2	No	ns	>0.9999	A-C
T856D vs. T856A	-11	Yes	**	0.0046	B-C
							q	DF
Test details	Mean rank 1	Mean rank 2	Mean rank diff.	n1	n2	Z	8.897	21
WT vs. T856D	17.5	4.5	13	8	8	3.746	0.2545	21
WT vs. T856A	17.5	15.5	2	8	8	0.5763	9.152	21
T856D vs. T856A	4.5	15.5	-11	8	8	3.17
Compact letter display
T856A	A
WT	A
T856D	B

## Sheet: Figure 3
Figure 3D. Transcriptional expression after silencing
Column B	pire1-1 TRV1		Column D	pire1-2 TRV1		Column F	pire1-3 TRV1		Column H	pire2-1 TRV1		Column J	pire2-2 TRV1
vs.	vs.		vs.	vs.		vs.	vs.		vs.	vs.		vs.	vs.
Column A	pire1-1 NPS		Column C	pire1-2 NPS		Column E	pire1-3 NPS		Column G	pire2-1 NPS		Column I	pire2-2 NPS
Unpaired t test			Unpaired t test			Unpaired t test			Unpaired t test			Unpaired t test
P value	0.0007		P value	0.0008		P value	0.4369		P value	0.0043		P value	0.012
P value summary	***		P value summary	***		P value summary	ns		P value summary	**		P value summary	*
Significantly different (P < 0.05)?	Yes		Significantly different (P < 0.05)?	Yes		Significantly different (P < 0.05)?	No		Significantly different (P < 0.05)?	Yes		Significantly different (P < 0.05)?	Yes
One- or two-tailed P value?	Two-tailed		One- or two-tailed P value?	Two-tailed		One- or two-tailed P value?	Two-tailed		One- or two-tailed P value?	Two-tailed		One- or two-tailed P value?	Two-tailed
t, df	t=9.541, df=4		t, df	t=9.207, df=4		t, df	t=0.8629, df=4		t, df	t=5.835, df=4		t, df	t=4.364, df=4
How big is the difference?			How big is the difference?			How big is the difference?			How big is the difference?			How big is the difference?
Mean of column A	1.028		Mean of column C	1.019		Mean of column E	1.023		Mean of column G	1.037		Mean of column I	1.045
Mean of column B	0.2823		Mean of column D	0.4864		Mean of column F	0.8415		Mean of column H	0.3273		Mean of column J	0.407
Difference between means (B - A) ± SEM	-0.7454 ± 0.07812		Difference between means (D - C) ± SEM	-0.5322 ± 0.05781		Difference between means (F - E) ± SEM	-0.1812 ± 0.2100		Difference between means (H - G) ± SEM	-0.7097 ± 0.1216		Difference between means (J - I) ± SEM	-0.6377 ± 0.1461
95% confidence interval	-0.9623 to -0.5285		95% confidence interval	-0.6927 to -0.3717		95% confidence interval	-0.7643 to 0.4019		95% confidence interval	-1.047 to -0.3720		95% confidence interval	-1.043 to -0.2319
R squared (eta squared)	0.9579		R squared (eta squared)	0.9549		R squared (eta squared)	0.1569		R squared (eta squared)	0.8949		R squared (eta squared)	0.8264
F test to compare variances			F test to compare variances			F test to compare variances			F test to compare variances			F test to compare variances
F, DFn, Dfd	20.69, 2, 2		F, DFn, Dfd	47.25, 2, 2		F, DFn, Dfd	2787, 2, 2		F, DFn, Dfd	21.26, 2, 2		F, DFn, Dfd	294.5, 2, 2
P value	0.0922		P value	0.0414		P value	0.0007		P value	0.0899		P value	0.0068
P value summary	ns		P value summary	*		P value summary	***		P value summary	ns		P value summary	**
Significantly different (P < 0.05)?	No		Significantly different (P < 0.05)?	Yes		Significantly different (P < 0.05)?	Yes		Significantly different (P < 0.05)?	No		Significantly different (P < 0.05)?	Yes
Data analyzed			Data analyzed			Data analyzed			Data analyzed			Data analyzed
Sample size, column A	3		Sample size, column C	3		Sample size, column E	3		Sample size, column G	3		Sample size, column I	3
Sample size, column B	3		Sample size, column D	3		Sample size, column F	3		Sample size, column H	3		Sample size, column J	3

## Sheet: Figure 4
Figure 4C. Slpire lines height quantification
Number of families	1
Number of comparisons per family	6
Alpha	0.05
Tukey's multiple comparisons test	Mean Diff.			95.00% CI of diff.	Below threshold?	Summary	Adjusted P Value
M82 vs. Slpire1-1	-1			-4.859 to 2.859	No	ns	0.8996	A-B
M82 vs. Slpire1-2	1.833			-2.025 to 5.692	No	ns	0.5874	A-C
M82 vs. Slpire2-2	-0.25			-4.109 to 3.609	No	ns	0.9981	A-D
Slpire1-1 vs. Slpire1-2	2.833			-1.025 to 6.692	No	ns	0.2185	B-C
Slpire1-1 vs. Slpire2-2	0.75			-3.109 to 4.609	No	ns	0.9541	B-D
Slpire1-2 vs. Slpire2-2	-2.083			-5.942 to 1.775	No	ns	0.4809	C-D
Test details	Mean 1			Mean 2	Mean Diff.	SE of diff.	n1	n2	q	DF
M82 vs. Slpire1-1	25.42			26.42	-1	1.445	12	12	0.9785	44
M82 vs. Slpire1-2	25.42			23.58	1.833	1.445	12	12	1.794	44
M82 vs. Slpire2-2	25.42			25.67	-0.25	1.445	12	12	0.2446	44
Slpire1-1 vs. Slpire1-2	26.42			23.58	2.833	1.445	12	12	2.773	44
Slpire1-1 vs. Slpire2-2	26.42			25.67	0.75	1.445	12	12	0.7339	44
Slpire1-2 vs. Slpire2-2	23.58			25.67	-2.083	1.445	12	12	2.039	44
Compact letter display
Slpire1-1	A
Slpire2-2	A
M82	A
Slpire1-2	A
Figure 4F. Max RLU quantification after flg22 induction
Number of families	1
Number of comparisons per family	3
Alpha	0.05
Tukey's multiple comparisons test	Mean Diff.	95.00% CI of diff.	Below threshold?	Summary	Adjusted P Value
M82 vs. Slpire1-1	-14916	-29156 to -676.0	Yes	*	0.0376	A-B
M82 vs. Slpire1-2	-38534	-53170 to -23898	Yes	****	<0.0001	A-C
Slpire1-1 vs. Slpire1-2	-23617	-38253 to -8982	Yes	***	0.0005	B-C
Test details	Mean 1	Mean 2	Mean Diff.	SE of diff.	n1	n2	q	DF	t	DF
M82 vs. Slpire1-1	78928	93844	-14916	6036	79	79	3.495	226	2.652	155.6
M82 vs. Slpire1-2	78928	117462	-38534	6204	79	71	8.784	226	5.722	126.4
Slpire1-1 vs. Slpire1-2	93844	117462	-23617	6204	79	71	5.384	226	3.347	135.9
Compact letter display
Slpire1-2	A
Slpire1-1	B
M82	C
Figure 4G. qPCR for SlRBOHB on Slpire1 lines
Kruskal-Wallis test
P value	0.7697
Exact or approximate P value?	Exact
P value summary	ns
Do the medians vary signif. (P < 0.05)?	No
Number of groups	3
Kruskal-Wallis statistic	0.6154
Data summary
Number of treatments (columns)	3
Number of values (total)	12
Figure 4I. AUR quantifications
Control group								AUR only group								AUR flg22 group
Number of families	1							Number of families	1							Number of families	1
Number of comparisons per family	3							Number of comparisons per family	3							Number of comparisons per family	3
Alpha	0.05							Alpha	0.05							Alpha	0.05
Dunn's multiple comparisons test	Mean rank diff.	Significant?	Summary	Adjusted P Value				Dunn's multiple comparisons test	Mean rank diff.	Significant?	Summary	Adjusted P Value				Dunn's multiple comparisons test	Mean rank diff.	Significant?	Summary	Adjusted P Value
M82 vs. pire1 #1	11.02	No	ns	0.703	A-B			M82 vs. pire1 #1	28.61	Yes	**	0.0061	A-B			M82 vs. pire1 #1	-30.39	Yes	**	0.0031	A-B
M82 vs. pire1 #2	-1.717	No	ns	>0.9999	A-C			M82 vs. pire1 #2	-3.948	No	ns	>0.9999	A-C			M82 vs. pire1 #2	-29.13	Yes	**	0.003	A-C
pire1 #1 vs. pire1 #2	-12.74	No	ns	0.4533	B-C			pire1 #1 vs. pire1 #2	-32.56	Yes	***	0.0007	B-C			pire1 #1 vs. pire1 #2	1.257	No	ns	>0.9999	B-C
Test details	Mean rank 1	Mean rank 2	Mean rank diff.	n1	n2	Z		Test details	Mean rank 1	Mean rank 2	Mean rank diff.	n1	n2	Z		Test details	Mean rank 1	Mean rank 2	Mean rank diff.	n1	n2	Z
M82 vs. pire1 #1	83.3	72.28	11.02	50	50	1.189		M82 vs. pire1 #1	87.96	59.35	28.61	50	50	3.088		M82 vs. pire1 #1	59.45	89.84	-30.39	49	50	3.284
M82 vs. pire1 #2	83.3	85.02	-1.717	50	60	0.1935		M82 vs. pire1 #2	87.96	91.91	-3.948	50	60	0.445		M82 vs. pire1 #2	59.45	88.58	-29.13	49	60	3.286
pire1 #1 vs. pire1 #2	72.28	85.02	-12.74	50	60	1.436		pire1 #1 vs. pire1 #2	59.35	91.91	-32.56	50	60	3.67		pire1 #1 vs. pire1 #2	89.84	88.58	1.257	50	60	0.1425
Compact letter display								Compact letter display								Compact letter display
pire1 #2	A							pire1 #2	A							pire1 #2	A
M82	A							M82	A							pire1 #1	A
pire1 #1	A							pire1 #1	B							M82	B

## Sheet: Figure 5
Figure 5B. DC3000ΔΔ accumulation in Slpire lines
Number of families	1
Number of comparisons per family	3
Alpha	0.05
Tukey's multiple comparisons test	Mean Diff.	95.00% CI of diff.	Below threshold?	Summary	Adjusted P Value
M82 vs. Slpire1-1	1.635	0.9052 to 2.364	Yes	****	<0.0001
M82 vs. Slpire1-2	1.963	1.233 to 2.692	Yes	****	<0.0001
Slpire1-1 vs. Slpire1-2	0.328	-0.4015 to 1.058	No	ns	0.5097
Test details	Mean 1	Mean 2	Mean Diff.	SE of diff.	n1
M82 vs. Slpire1-1	8.857	7.223	1.635	0.2921	9
M82 vs. Slpire1-2	8.857	6.895	1.963	0.2921	9
Slpire1-1 vs. Slpire1-2	7.223	6.895	0.328	0.2921	9
Compact letter display
M82	A
Slpire1-1	B
Slpire1-2	B
Figure 5C. DC3000 accumulation in Slpire lines
Number of families	1
Number of comparisons per family	3
Alpha	0.05
Tukey's multiple comparisons test	Mean Diff.	95.00% CI of diff.	Below threshold?	Summary	Adjusted P Value
M82 vs. Slpire1-1	1.517	0.8814 to 2.153	Yes	****	<0.0001	A-B
M82 vs. Slpire1-2	1.461	0.8249 to 2.096	Yes	****	<0.0001	A-C
Slpire1-1 vs. Slpire1-2	-0.05652	-0.6922 to 0.5792	No	ns	0.9732	B-C
Test details	Mean 1	Mean 2	Mean Diff.	SE of diff.	n1	n2	q	DF
M82 vs. Slpire1-1	9.428	7.911	1.517	0.2546	9	9	8.428	24
M82 vs. Slpire1-2	9.428	7.967	1.461	0.2546	9	9	8.114	24
Slpire1-1 vs. Slpire1-2	7.911	7.967	-0.05652	0.2546	9	9	0.314	24
Compact letter display
M82	A
Slpire1-2	B
Slpire1-1	B
Figure 5C. XCV 85-10 accumulation in Slpire lines
Number of families	1
Number of comparisons per family	3
Alpha	0.05
Tukey's multiple comparisons test	Mean Diff.	95.00% CI of diff.	Below threshold?	Summary	Adjusted P Value
M82 vs. Slpire1-1	1.265	0.6952 to 1.834	Yes	****	<0.0001	A-B
M82 vs. Slpire1-2	1.09	0.5206 to 1.659	Yes	***	0.0002	A-C
Slpire1-1 vs. Slpire1-2	-0.1746	-0.7439 to 0.3948	No	ns	0.7272	B-C
Test details	Mean 1	Mean 2	Mean Diff.	SE of diff.	n1	n2	q	DF
M82 vs. Slpire1-1	3.48	2.215	1.265	0.228	9	9	7.844	24
M82 vs. Slpire1-2	3.48	2.39	1.09	0.228	9	9	6.761	24
Slpire1-1 vs. Slpire1-2	2.215	2.39	-0.1746	0.228	9	9	1.083	24
Compact letter display
M82	A
Slpire1-2	B
Slpire1-1	B

## Sheet: Supplementary Figure S6
Supplementary Figure 7. Sum RLU quantification after chitin induction
Number of families	1
Number of comparisons per family	15
Alpha	0.05
Tukey's multiple comparisons test	Mean Diff.	95.00% CI of diff.	Below threshold?	Summary	Adjusted P Value
M82 water vs. M82 chitin	-1641192	-2758424 to -523960	Yes	***	0.0008
M82 water vs. Pire1-1 water	-19863	-1137095 to 1097369	No	ns	>0.9999
M82 water vs. Pire1-1 chitin	-2209452	-3326685 to -1092220	Yes	****	<0.0001
M82 water vs. Pire1-2 water	20724	-1096508 to 1137957	No	ns	>0.9999
M82 water vs. Pire1-2 chitin	-3571045	-4688277 to -2453813	Yes	****	<0.0001
M82 chitin vs. Pire1-1 water	1621329	504097 to 2738561	Yes	***	0.0009
M82 chitin vs. Pire1-1 chitin	-568260	-1685493 to 548972	No	ns	0.6699
M82 chitin vs. Pire1-2 water	1661917	544684 to 2779149	Yes	***	0.0006
M82 chitin vs. Pire1-2 chitin	-1929853	-3047085 to -812621	Yes	****	<0.0001
Pire1-1 water vs. Pire1-1 chitin	-2189590	-3306822 to -1072357	Yes	****	<0.0001
Pire1-1 water vs. Pire1-2 water	40587	-1076645 to 1157820	No	ns	>0.9999
Pire1-1 water vs. Pire1-2 chitin	-3551182	-4668415 to -2433950	Yes	****	<0.0001
Pire1-1 chitin vs. Pire1-2 water	2230177	1112945 to 3347409	Yes	****	<0.0001
Pire1-1 chitin vs. Pire1-2 chitin	-1361593	-2478825 to -244361	Yes	**	0.0083
Pire1-2 water vs. Pire1-2 chitin	-3591770	-4709002 to -2474537	Yes	****	<0.0001
Test details	Mean 1	Mean 2	Mean Diff.	SE of diff.	n1
M82 water vs. M82 chitin	59042	1700234	-1641192	380646	12
M82 water vs. Pire1-1 water	59042	78904	-19863	380646	12
M82 water vs. Pire1-1 chitin	59042	2268494	-2209452	380646	12
M82 water vs. Pire1-2 water	59042	38317	20724	380646	12
M82 water vs. Pire1-2 chitin	59042	3630087	-3571045	380646	12
M82 chitin vs. Pire1-1 water	1700234	78904	1621329	380646	12
M82 chitin vs. Pire1-1 chitin	1700234	2268494	-568260	380646	12
M82 chitin vs. Pire1-2 water	1700234	38317	1661917	380646	12
M82 chitin vs. Pire1-2 chitin	1700234	3630087	-1929853	380646	12
Pire1-1 water vs. Pire1-1 chitin	78904	2268494	-2189590	380646	12
Pire1-1 water vs. Pire1-2 water	78904	38317	40587	380646	12
Pire1-1 water vs. Pire1-2 chitin	78904	3630087	-3551182	380646	12
Pire1-1 chitin vs. Pire1-2 water	2268494	38317	2230177	380646	12
Pire1-1 chitin vs. Pire1-2 chitin	2268494	3630087	-1361593	380646	12
Pire1-2 water vs. Pire1-2 chitin	38317	3630087	-3591770	380646	12
Compact letter display
Pire1-2 chitin	A
Pire1-1 chitin	B
M82 chitin	B
Pire1-1 water	C
M82 water	C
Pire1-2 water	C

## Sheet: Supplementary Figure 78
Supplementary Figure S8. Egg counts after M. javanica infections
Column B	Slpire1-1
vs.	vs.
Column A	M82
Unpaired t test
P value	0.8434
P value summary	ns
Significantly different (P < 0.05)?	No
One- or two-tailed P value?	Two-tailed
t, df	t=0.2019, df=12
How big is the difference?
Mean of column A	86200
Mean of column B	91103
Difference between means (B - A) ± SEM	4903 ± 24289
95% confidence interval	-48018 to 57823
R squared (eta squared)	0.003384
F test to compare variances
F, DFn, Dfd	1.106, 6, 6
P value	0.9055
P value summary	ns
Significantly different (P < 0.05)?	No
Data analyzed
Sample size, column A	7
Sample size, column B	7
