# Supplementary material for: Gene editing of the E3 ligase PIRE1 fine-tunes reactive oxygen species production for enhanced bacterial disease resistance in tomato
Source: Plant Cell. 2025 May 30;37(5):koaf049. doi: 10.1093/plcell/koaf049 (PMC12124405; doi:10.1093/plcell/koaf049)
Supplement: koaf049_Supplementary_Data [file koaf049_supplementary_data.zip › Supplementary dataset S3.fasta]

>KAF5826903.1 hypothetical protein DUNSADRAFT_1771 [Dunaliella salina]
CPLCCEDMDMTDLSFLPCPCGYRVCLFCLQQIKLHCRNQCPGCRREY
>XP_015627277.1 uncharacterized protein LOC9268562 [Oryza sativa Japonica Group] (OsPIRE1)
CPICYEDLDPTDSSFLPCPCGFHLCLFCHKRILE-ADGRCPACRKQY
>EAZ23574.1 hypothetical protein OsJ_07273 [Oryza sativa Japonica Group] (OsPIRE2)
CPICYEDLDPTDSSFLPCPCGFHLCLFCHKRILE-ADGRCPACRKQY
>NP_001353393.1 RING/Ubox like zinc-binding domain-containing protein [Solanum lycopersicum] (SlPIRE1)
CPICCEDLDYTDTSFLPCSCGFRLCLFCHKKILE-EDGRCPGCRKQY
>XP_004241517.1 uncharacterized protein LOC101259850 [Solanum lycopersicum] (SlPIRE2)
CPICCEDLDFTDTSFLPCPCGFRLCLFCHKKILE-EDGRCPACRKQY
>NP_001030828.1 RING/U-box superfamily protein [Arabidopsis thaliana] (AtPIRE1)
CPICYEDLDLTDSNFLPCPCGFRLCLFCHKTICD-GDGRCPGCRKPY
>NP_001332200.1 RING/U-box superfamily protein [Arabidopsis thaliana] (AtPIRE2)
CPICYEDLDLTDSNFLPCPCGFRLCLFCHKTICD-GDGRCPGCRKPY
>ABR18303.1 unknown [Picea sitchensis]
CPICYEDLDATDSNFVPCACGFHLCLFCHKRIVE-QDGRCPSCRNQY
>XP_057812840.1 uncharacterized protein LOC131026850 [Cryptomeria japonica]
CPICYEDLDVTDFNFVPCNCGFRLCLFCHKRILE-QDGRCPGCRKRY
>GBG90191.1 hypothetical protein CBR_g50372 [Chara braunii] (C-terminal)
CPICTEELDLTDASFQPCPCGFRICLFCHHRIAL-DDGRCPGCRRTY
>KAH8933230.1 hypothetical protein BDL97_18G019500 [Sphagnum fallax]
CPICTEELDMTDSSYIPCSCGFQLCLFCYHRISS-DDGRCPGCRKAY
>KAH8960515.1 hypothetical protein BDL97_06G138000 [Sphagnum fallax]
CPICTEELDVTDSSYIPCDCGFQLCLFCYHRIAS-DDGRCPGCRKAY
